# Supplementary material for: The Chicken HDAC4 Promoter and Its Regulation by MYC and HIF1A
Source: Genes (Basel). 2024 Nov 26;15(12):1518. doi: 10.3390/genes15121518 (PMC11675110; doi:10.3390/genes15121518)
Supplement: Supplementary file 1 [file genes-15-01518-s001.zip]

Archive with 1 entries (1 files):
- genes-3245622-supplementary.pdf
